# Supplementary material for: Exploring the Antioxidant Properties of Caffeoylquinic and Feruloylquinic Acids: A Computational Study on Hydroperoxyl Radical Scavenging and Xanthine Oxidase Inhibition
Source: Antioxidants (Basel). 2023 Aug 25;12(9):1669. doi: 10.3390/antiox12091669 (PMC10526077; doi:10.3390/antiox12091669)
Supplement: Supplementary file 1 [file antioxidants-12-01669-s001.zip]

Archive with 1 entries (1 files):
- antioxidants-2525317-supplementary.pdf
